# Supplementary material for: Initial Experience of Atezolizumab Plus Bevacizumab for Unresectable Hepatocellular Carcinoma in Real-World Clinical Practice
Source: Cancers (Basel). 2021 Jun 3;13(11):2786. doi: 10.3390/cancers13112786 (PMC8199943; doi:10.3390/cancers13112786)
Supplement: Supplementary file 1 [file cancers-13-02786-s001.zip]

Archive with 1 entries (1 files):
- cancers-1215957-supplementary.pdf
